# Supplementary material for: Thalia: semantic search engine for biomedical abstracts
Source: Bioinformatics. 2018 Oct 17;35(10):1799–801. doi: 10.1093/bioinformatics/bty871 (PMC6513154; doi:10.1093/bioinformatics/bty871)
Supplement: bty871_Supp [file bty871_supp.zip]

Archive with 5 entries (4 files):
- bty871-Suppl_data/
- bty871-Suppl_data/bty871_Suppl_Video.mp4
- bty871-Suppl_data/Thumbs.db
- bty871-Suppl_data/bty871_User_manual.pdf
- bty871-Suppl_data/bty871_API_Manual.pdf
